# Supplementary material for: Prevalence and association with environmental factors and establishment of prediction model of atopic dermatitis in pet dogs in China
Source: Front Vet Sci. 2024 Sep 25;11:1428805. doi: 10.3389/fvets.2024.1428805 (PMC11461458; doi:10.3389/fvets.2024.1428805)
Supplement: Supplementary file 1 [file Data_Sheet_1.zip]

Archive with 5 entries (5 files):
- Supplementary Material Presentation/Fig 1.pdf
- Supplementary Material Presentation/Fig 2.pdf
- Supplementary Material Presentation/Fig3.pdf
- Supplementary Material Presentation/Fig4.pdf
- Supplementary Material Presentation/Supplementary_Material.docx
